# Supplementary material for: Unexpected multiplicity of QRFP receptors in early vertebrate evolution
Source: Front Neurosci. 2014 Oct 24;8:337. doi: 10.3389/fnins.2014.00337 (PMC4208404; doi:10.3389/fnins.2014.00337)
Supplement: Supplementary Table 1 — Ensemble gene ID or NCBI accession numbers for vertebrate QRFP receptors. As indicated in the right hand column, the annotation of many of the entries had to be curated by manual editing. [file Table1.XLSX]

## Sheet: Blad1
Protein family	Species	HGNC name	Ensembl ID (Ensembl v70) or NCBI accession number	Chromosome Name	Assigned sequence name	Comments
QRFPR
	Homo sapiens	QRFPR	ENSG00000186867	4: 122.25m	Hsa QRFPR1
	Mus musculus		ENSMUSG00000058400	3: 36.08m	Mmu QRFPR1-1
			ENSMUSG00000029917	6: 65.33m	Mmu QRFPR1-2
	Monodelphis domestica		ENSMODG00000018939	5: 8.39m	Mdo QRFPR1
	Ornithorhynchus anatinus		ENSOANG00000015112	12: 1.64m	Oan QRFPR1
	Gallus gallus		ENSGALG00000011890	4: 55.61m	Gga QRFPR1	The sequence has been edited manually.
	Alligator mississippiensis		AKHW01065508	NW_006231011.1 )	Ami QRFPR1
			AKHW01097870	NW_006235519.1		Complete sequence could not be predicted. Not included in the phylogenetic analysis.
	Pelodiscus sinensis		ENSPSIG00000006389	JH207659.1: 138.66k	Psi QRFPR2
			ENSPSIG00000014459	JH209423.1: 2.22m	Psi QRFPR1
	Anolis carolinensis		ENSACAG00000012952	5: 139.23m	Aca QRFPR1
			ENSACAG00000003885	GL344580.1: 6.87k		Complete sequence could not be predicted. Not included in the phylogenetic analysis.
	Xenopus tropicalis		ENSXETG00000008209	GL172779.1: 792.97k	Xtr QRFPR12	The sequence has been edited manually.
			ENSXETG00000002104	GL173236.1: 41.85k	Xtr QRFPR1
	Latimeria chalumnae		ENSLACG00000018029	JH126583.1: 2.62m	Lch QRFPR2
			ENSLACG00000016226	JH126808.1: 1493.12k	Lch QRFPR4	The sequence has been edited manually.
			ENSLACG00000014361	JH127078.1: 1011.61k	Lch QRFPR1
	Lepisosteus oculatus		ENSLOCG00000004968	LG5: 7.00m	Loc QRFPR3	The sequence has been edited manually.
			ENSLOCG00000015458	LG1: 10.87m	Loc QRFPR4	The sequence has been edited manually.
			ENSLOCG00000015667	LG1: 12.97m	Loc QRFPR2
	Danio rerio		ENSDARG00000068422	12: 49.12m	Dre QRFPR3a	The sequence has been edited manually.
			ENSDARG00000039349	13: 30.44m	Dre QRFPR3b	The sequence has been edited manually.
			ENSDARG00000092652	21: 14.35m	Dre QRFPR4	The sequence has been edited manually.
	Astyanax mexicanus		ENSAMXG00000018905	Scaffold KB871850.1: 182.88k	Ame QRFPR3
			ENSAMXG00000009277	KB872338.1: 10.86k	Ame QRFPR4	The sequence has been edited manually.
	Gasterosteus aculeatus		ENSGACG00000002317	groupV: 680,93k	Gac QRFPR3	The sequence has been edited manually.
	Oryzias latipes		ENSORLG00000008962	19: 9.76m	Ola QRFPR3	The sequence has been edited manually.
	Tetraodon nigroviridis		ENSTNIG00000013150	2_random: 1.00m	Tni QRFPR3
	Takifugu rubripes		ENSTRUG00000013374	scaffold_59: 1.07m	Tru QRFPR3
	Anguilla japonica			scaffold551	Aja QRFPR3	Predicted manually between pos. 11000-20000 bp.
				sc47	Aja QRFPR4	Predicted manually between pos. 1-200000 bp.
	Petromyzon marinus		ENSPMAG00000005451	GL476500: 69.75k	Pma QRFPR4
	Branchiostoma floridae		7242249	BRAFLDRAFT_124713	Bfl QRFPR	The sequence has been edited manually.
